# Supplementary material for: Design, Synthesis, and Biological Evaluation of Novel Quinazolin-4(3H)-One-Based Histone Deacetylase 6 (HDAC6) Inhibitors for Anticancer Activity
Source: Int J Mol Sci. 2023 Jul 3;24(13):11044. doi: 10.3390/ijms241311044 (PMC10341573; doi:10.3390/ijms241311044)
Supplement: Supplementary file 1 [file ijms-24-11044-s001.zip]

Archive with 1 entries (1 files):
- ijms-2439471-supplementary.pdf
